# Supplementary material for: A Case–Control Study Supports Genetic Contribution of the PON Gene Family in Obesity and Metabolic Dysfunction Associated Steatotic Liver Disease
Source: Antioxidants (Basel). 2024 Aug 29;13(9):1051. doi: 10.3390/antiox13091051 (PMC11440101; doi:10.3390/antiox13091051)
Supplement: Supplementary file 1 [file antioxidants-13-01051-s001.zip]

Archive with 1 entries (1 files):
- antioxidants-3169066-supplementary.pdf
